# Supplementary material for: Signaling metabolite succinylacetone activates HIF-1α and promotes angiogenesis in GSTZ1-deficient hepatocellular carcinoma
Source: JCI Insight. 2023 Oct 31;8(23):e164968. doi: 10.1172/jci.insight.164968 (PMC10896004; doi:10.1172/jci.insight.164968)
Supplement: Supporting data values [file jciinsight-8-164968-s034.xlsx]

## Sheet: Fig1
Fig1C	Gene name	Relative mRNA expression to β-actin						mean		SEM
		Parental			GSTZ1-KO			Parental	GSTZ1-KO	Parental	GSTZ1-KO
	VEGFA	1.13	1.12	1.09	2.25	2.48	3.03	1.11333	2.58667	0.0169967	0.327244
	EGF	1.05	1.1	1.05	1.97	1.99	1.96	1.06667	1.97333	0.0235702	0.0124722
	PDGFA	1.14	1.09	1.17	1.63	1.16	1.6	1.13333	1.46333	0.0329983	0.214838
	IGF1R	1.06	1.06	1.1	1.28	0.95	0.9	1.07333	1.04333	0.0188562	0.168589
	FGFR	1.06	1.04	1.05	0.96	0.94	0.73	1.05	0.876667	0.00816497	0.10403
	MMP9	1.04	1.02	1.11	1.41	1.64	1.65	1.05667	1.56667	0.0385861	0.110855
Fig1D		Relative VEGFA mRNA expression to β-actin						mean		SEM
		Nomoxia			Hypoxia			Nomoxia	Hypoxia	Nomoxia	Hypoxia
	Parental	1.01	1.02	1.06	1.68	1.91	1.91	1.03	1.83333	0.0216025	0.108423
	GSTZ1-KO	1.21	1.27	1.33	3.4	3.79	3.55	1.27	3.58	0.0489898	0.160624
Fig1E		Relative VEGFA mRNA expression to β-actin						mean		SEM
		Nomoxia			Hypoxia			Nomoxia	Hypoxia	Nomoxia	Hypoxia
	Vector	1	1.02	1.01	2.39	3.13	2.89	1.01	2.80333	0.00816497	0.308257
	GSTZ1-OE	0.73	0.76	0.89	1.37	1.58	1.66	0.793333	1.53667	0.0694422	0.122293
		VEGFA (ng/mL)						mean		SEM
Fig1H		Nomoxia			Hypoxia			Nomoxia	Hypoxia	Nomoxia	Hypoxia
	Parental	123.314	155.324	134.372	390.452	416.06	372.41	137.67	392.974	13.2745	17.909
	GSTZ1-KO	176.276	175.112	190.826	762.35	683.78	780.392	180.738	742.174	7.1491	41.9426
Fig1I		VEGFA (ng/mL)						mean		SEM
		Nomoxia			Hypoxia			Nomoxia	Hypoxia	Nomoxia	Hypoxia
	Vector	176.276	146.012	156.488	456.218	521.984	581.348	159.592	519.85	12.5487	51.1064
	GSTZ1-OE	123.314	115.748	137.282	230.984	254.846	267.38	125.448	251.07	8.91978	15.0966
Fig1J	protein expression
		1#	2#	3#	4#	5#	6#	7#	8#	9#	10#	11#	12#	13#	14#	15#	16#	17#	18#	19#	20#	21#	22#	23#	24#	25#	26#	27#	28#	29#	30#	31#	32#	33#	34#	35#	36#	37#	38#	39#	40#	41#	42#
	GSTZ1	0.125	0.146	0.184	0.197	0.218	0.259	0.289	0.319	0.325	0.398	0.423	0.458	0.458	0.858	0.678	0.489	0.709	0.544	0.589	0.698	0.735	0.84	1.384	0.787	0.589	0.897	0.924	0.856	0.683	0.985	0.987	1.012	1.025	1.113	1.125	1.128	1.195	1.213	1.258	1.325	1.326	1.028
	VEGFA	6.125	5.667	5.221	8.215	4.114	5.559	6.544	3.527	6.256	5.223	6.148	5.326	3.246	7.236	5.224	7.212	5.148	7.14	8.012	7.556	5.332	4.323	2.985	3.265	4.265	3.259	6.227	5.226	3.215	5.125	4.849	2.443	5.326	4.325	2.135	5.131	4.982	4.325	3.245	4.395	5.185	3.458
Fig1L	MVD-CD31 density						mean		SEM
	HCC			NT			HCC	NT	HCC	NT
	67	87	76	23	18	28	76.6667	23	8.17856	4.08248

## Sheet: Fig2
Fig2B	transwell assays							mean		SEM
		Nomoxia			Hypoxia			Nomoxia	Hypoxia	Nomoxia	Hypoxia
	Parental	67	83	60	134	145	168	70	149	9.62635	14.1657
	GSTZ1-KO	130	125	165	235	246	276	140	252.333	17.7951	17.3269
Fig2D	transwell assays							mean		SEM
		Nomoxia			Hypoxia			Nomoxia	Hypoxia	Nomoxia	Hypoxia
	Vector	62	59	72	120	130	109	64.3333	119.667	5.55778	8.57645
	GSTZ1-OE	39	49	50	90	80	88	46	86	4.96655	4.32049
Fig2C	Cell growth curves													mean				SEM
	hr	Parental-N			Parental-H			GSTZ1-KO-N			GSTZ1-KO-H			Parental-N	Parental-H	GSTZ1-KO-H	GSTZ1-KO-H	Parental-N	Parental-H	GSTZ1-KO-H	GSTZ1-KO-H
	0	2	2	2	2	2	2	2	2	2	2	2	2	2	2	2	2
	24	10.3391	9.356	9.48003	13.3391	11.356	14.48	8.98206	10.468	13.091	15.0821	14.468	15.091	9.72503	13.0584	10.847	14.775
	36	15.7078	14.7855	14.0023	20.7078	19.7855	23.0023	15.0844	16.799	19.7241	25.0844	23.799	27.7241	14.8319	21.1652	17.2025	24.4417
	48	20.2352	23.2829	18.6096	27.2352	28.2829	28.6096	27.2007	28.001	30.8535	35.2007	33.001	36.8535	20.7092	28.0426	28.6851	34.1009
	60	28.1667	25.603	31.8507	33.1667	34.603	37.8507	36.9593	40.5229	41.4599	48.9593	46.5229	45.4599	28.5401	35.2068	39.6474	46.9807	2.56424	1.95934	1.9389	1.4648
Fig2E	Cell growth curves													mean				SEM
	hr	Vector-N			Vector-H			GSTZ1-OE-N			GSTZ1-OE-H			Vector-N	Vector-H	GSTZ1-OE-H	GSTZ1-OE-H	Parental-N	Parental-H	GSTZ1-OE-H	GSTZ1-OE-H
	0	2	2	2	2	2	2	2	2	2	2	2	2	2	2	2	2
	24	7.03615	7.29506	7.65884	9.02616	8.89507	10.6688	9.8883	6.78043	6.40301	8.8883	9.78043	10.403	7.33002	9.53002	7.69058	9.69058
	36	15.811	16.3394	13.6434	21.3356	27.3394	24.5465	10.4247	12.5176	14.7397	20.4247	18.5176	21.7397	15.2646	24.4072	12.5607	20.2273
	48	25.9867	30.4566	25.3452	35.9702	38.7982	40.6218	25.7299	23.119	21.2332	32.7299	33.119	36.2332	27.2628	38.4634	23.3607	34.0273
	60	40.6569	36.1386	41.1836	57.6569	58.1386	52.1836	33.6382	32.2654	36.7709	46.6382	48.2654	41.7709	39.3264	55.993	34.2248	45.5581	2.26436	2.70083	1.88555	2.75917
Fig2F	Tube formation assays							mean		SEM
		Nomoxia			Hypoxia			Nomoxia	Hypoxia	Nomoxia	Hypoxia
	Parental	1.1901	1.3564	1.4226	1.955	1.8663	1.6512	1.32303	1.82417	0.0978061	0.127554
	GSTZ1-KO	1.9457	1.8663	1.75512	2.955	2.8663	2.452	1.85571	2.75777	0.0781637	0.219221
Fig2G	Tube formation assays							mean		SEM
		Nomoxia			Hypoxia			Nomoxia	Hypoxia	Nomoxia	Hypoxia
	Vector	1.867	1.7564	2.0234	3.055	2.768	2.834	1.88227	2.88567	0.109536	0.122731
	GSTZ1-OE	1.486	1.567	1.166	2.2255	2.4566	2.1012	1.40633	2.2611	0.173129	0.147259
Fig2H	Aortic ring sprouting assay							mean		SEM
		Parental			GSTZ1-KO			Parental	GSTZ1-KO	Parental	GSTZ1-KO
		1	0.8	1.2	2.2	1.8	2.2	1	2.06667	0.163299	0.188562
Fig2I	the number of MVD between WT and Gstz1-/- mouse						mean		SEM
	WT			Gstz1-/-			WT	Gstz1-/-	WT	Gstz1-/-
	150	135	175	450	554	630	153.333	544.667	16.4992	73.7805

## Sheet: Fig3
Fig3A	Relative HIF-1a mRNA expression						mean		SEM
	Parental			GSTZ1-KO			Parental	GSTZ1-KO	Parental	GSTZ1-KO
	1	1.02	1.26	1.08	0.71	0.91	1.09333	0.9	0.118134	0.151217
	Relative HIF-1a mRNA expression						mean		SEM
	Vector			GSTZ1-OE			Vector	GSTZ1-OE	Vector	GSTZ1-OE
	1.04256	1.00123	1.15705	1.34265	0.987304	1.15096	1.06695	1.16031	0.0659092	0.145222
Fig3E	transwell assays				mean	SEM
	Parental	110	138	146	131.333	15.4344
	GSTZ1-KO	261	250	280	263.667	12.3918
	GSTZ1-KO+2-ME2	120	114	98	110.667	9.28559
Fig3F	Cell growth curves										mean			SEM
	hr	Parental			GSTZ1-KO			GSTZ1-KO+2-ME2			Parental	GSTZ1-KO	GSTZ1-KO+2-ME2	Parental	GSTZ1-KO	GSTZ1-KO+2-ME2
	0	2	2	2	2	2	2	2	2	2	2	2	2
	24	8.33906	7.36005	8.48002	11.9821	15.468	14.091	10.5176	9.7397	10.1677	8.05971	13.847	10.1416
	36	14.7078	15.4568	16.0023	23.0844	31.799	32.7241	23.1419	16.2492	21.3293	15.389	29.2025	20.2401
	48	23.2352	20.282	26.6096	45.2007	38.001	44.8535	28.1233	25.2349	31.7284	23.3756	42.6851	28.3622
	60	38.1667	30.603	37.8507	58.9593	49.5229	57.4599	38.1593	42.2398	41.7323	35.5401	55.314	40.7105	3.49345	4.14043	1.8158
Fig3G	Tube formation assays				mean	SEM
	Parental	1.4142	1.535	1.3072	1.4188	0.0930558
	GSTZ1-KO	2.3052	2.255	2.5018	2.354	0.106501
	GSTZ1-KO+2-ME2	0.9026	0.8231	0.8114	0.8457	0.0405169
Fig3I	VEGFA (ng/mL)										mean			SEM
		siNC			siHIF1a-1			siHIF1a-2			siNC	siHIF1a-1	siHIF1a-2	siNC	siHIF1a-1	siHIF1a-2
	Parental	445.549	432.007	398.018	198.102	201.214	264.938	193.854	243.943	232.501	425.191	221.418	223.433	19.994	30.7995	21.4306
	GSTZ1-KO	784.432	836.543	803.492	271.382	266.995	233.032	225.023	196.003	272.044	808.156	257.136	231.023	21.5283	17.1382	31.3322
Fig3J	Cell growth curves																			mean						SEM
	hr	Parental+siNC			Parental+siHIF1α-1			Parental+siHIF1α-2			KO+siNC			KO+siHIF1α-1			KO+siHIF1α-2			Parental+siNC	Parental+siHIF1α-1	Parental+siHIF1α-2	KO+siNC	KO+siHIF1α-1	KO+siHIF1α-2	Parental+siNC	Parental+siHIF1α-1	Parental+siHIF1α-2	KO+siNC	KO+siHIF1α-1	KO+siHIF1α-2
	0	2	2	2	2	2	2	2	2	2	2	2	2	2	2	2	2	2	2	2	2	2	2	2	2
	24	8.33906	10.36	9.48002	7.98206	5.46798	9.09105	7.34323	8.44327	9.6656	12.5176	11.7397	12.1677	4.76287	5.8147	6.0128	3.5278	5.43357	3.83588	9.39304	7.5137	8.48403	12.1416	5.53012	4.26575
	36	15.7078	15.4568	19.0023	9.08438	13.7993	12.7241	12.7749	13.9595	11.2034	27.3923	22.3989	28.3922	8.89506	7.66885	8.97618	6.78043	9.40301	5.6352	16.7223	11.8693	12.6459	26.0612	8.51336	7.27288
	48	23.2352	20.282	26.6096	14.2007	16.001	15.8535	16.0094	18.4343	14.4543	36.3293	36.7489	41.3892	10.3394	11.6424	10.9434	10.5176	13.7397	13.1677	23.3756	15.3517	16.2994	38.1558	10.9751	12.475
	60	30.1667	28.603	35.8507	26.9593	21.5229	22.4599	21.0092	18.0393	22.0394	47.119	52.3289	51.7759	15.7942	13.6218	21.9194	15.119	14.2332	18.7759	31.5401	23.6474	20.3626	50.4079	17.1118	16.0427	3.11417	2.37289	1.69583	2.33656	3.5133	1.9662
Fig3K	transwell assays										mean			SEM
	hr	siNC			siHIF1a-1			siHIF1a-2			siNC	siHIF1a-1	siHIF1a-2	siNC	siHIF1a-1	siHIF1a-2
	Parental	140	119	134	66	74	79	84	72	91	131	73	82.3333	8.83176	5.35413	7.84573
	GSTZ1-KO	206	227	193	57	62	77	83	103	75	208.667	65.3333	87	14.0079	8.49837	11.7757
Fig3L	Tube formation assays										mean			SEM
	hr	siNC			siHIF1a-1			siHIF1a-2			siNC	siHIF1a-1	siHIF1a-2	siNC	siHIF1a-1	siHIF1a-2
	Parental	9.453	8.523	7.673	4.674	5.764	6.512	6.321	5.266	4.37	8.54967	5.65	5.319	0.726927	0.754678	0.797374
	GSTZ1-KO	10.442	9.563	11.349	3.926	5.297	4.123	5.38	4.89	6.125	10.4513	4.44867	5.465	0.729161	0.60523	0.507757

## Sheet: Fig4
Fig4C	Tumor numbers							mean	SEM
	Parental	3	4	4	3	5	2	3.5	0.957427
	Parental+2-ME2	0	1	0	2	1	0	0.666667	0.745356
	GSTZ1-KO	6	7	7	5	5	4	5.66667	1.10554
	GSTZ1-KO+2-ME2	1	3	1	2	1	0	1.33333	0.942809
Fig4D	tumor liver to body weight ratio							mean	SEM
	Parental	6.937	8.51	6.4	7.072	5.337	6.247	6.7505	0.96681
	Parental+2-ME2	4.956	6.028	5.739	4.506	6.366	4.027	5.27033	0.838956
	GSTZ1-KO	11.086	9.548	9.587	10.184	8.987	12.339	10.2885	1.12441
	GSTZ1-KO+2-ME2	7.446	5.853	8.553	9.886	6.014	8.341	7.68217	1.42792
Fig4F	HIF-1a staining destiny				mean	SEM
	Parental	0.694	0.875	1.171	0.913333	0.196612
	Parental+2-ME2	0.428325	0.21876	0.195473	0.280853	0.104711
	GSTZ1-KO	2.148	2.219	1.668	2.01167	0.244732
	GSTZ1-KO+2-ME2	0.589	0.772	0.894	0.751667	0.125343
	VEGFA staining destiny				mean	SEM
	Parental	1.156	0.922	0.846	0.974667	0.131923
	Parental+2-ME2	0.789	0.656	0.589	0.678	0.0831184
	GSTZ1-KO	2.956	2.483	2.259	2.566	0.290539
	GSTZ1-KO+2-ME2	1.994	1.489	1.585	1.68933	0.218968
	Ki67 staining destiny				mean	SEM
	Parental	0.828	0.993	1.124	0.981667	0.121107
	Parental+2-ME2	0.531	0.219	0.18	0.31	0.15708
	GSTZ1-KO	1.808	2.127	1.645	1.86	0.200182
	GSTZ1-KO+2-ME2	1.024	0.847	1.134	1.00167	0.118227
	Microvessel destiny				mean	SEM
	Parental	1.029	0.846	1.124	0.999667	0.115373
	Parental+2-ME2	0.224	0.549	0.211	0.328	0.156361
	GSTZ1-KO	2.554	2.138	2.484	2.392	0.181864
	GSTZ1-KO+2-ME2	1.044	0.886	1.119	1.01633	0.0971128

## Sheet: Fig5
Fig5A	SA Levels in Parental and GSTZ1-KO cells (umol/L)							mean	SEM
	Parental	2.06	0.88	0.53	0.59	0.92	0.73	0.951667	0.515151
	GSTZ1-KO	3.14	3.85	3.2	4.18	3.075	3.225	3.445	0.416853
Fig5G	transwell assays				mean	SEM
	Parental	164	128	100	130.667	26.1958
	Parental+NTBC	150	140	130	140	8.16497
	GSTZ1-KO	200	236	218	218	14.6969
	GSTZ1-KO+NTBC	80	120	98	99.3333	16.3571
Fig5H	transwell assays				mean	SEM
	Vector	210	228	190	209.333	15.5206
	GSTZ1-OE	86	98	118	100.667	13.1993
	GSTZ1-OE+SA	148	150	166	154.667	8.05536
Fig5I	Tube formation assays				mean	SEM
	Parental	7.896	6.723	5.673	6.764	0.907999
	Parental+NTBC	8.674	8.263	7.512	8.14967	0.481106
	GSTZ1-KO	10.44	12.563	12.349	11.784	0.954359
	GSTZ1-KO+NTBC	8.926	8.297	9.123	8.782	0.352251
Fig5J	Tube formation assays				mean	SEM
	Vector	3.4254	3.2257	3.1234	3.25817	0.12541
	GSTZ1-OE	1.4142	1.535	1.3072	1.4188	0.0930558
	GSTZ1-OE+SA	2.3052	2.255	2.5018	2.354	0.106501

## Sheet: Fig6
Fig6D	HepG2--Relative band intensity (%)							mean		SEM			Fig6F	PHD2 activity assay				mean	SEM
	℃	DMSO			SA			DMSO	SA	DMSO	SA			Parental	1.291	1.231	1.011	1.17767	0.12037
	37	94.9937	97.6934	101.998	96.8456	99.8534	99.6744	98.2285	98.7911	2.88455	1.37764			Parental+NTBC	1.189	1.213	1.072	1.158	0.0615955
	41	93.8651	90.7894	95.5673	96.6912	99.5342	94.4321	93.4073	96.8858	1.97725	2.08747			GSTZ1-KO	0.673	0.771	0.863	0.769	0.0775801
	44	81.5367	82.6423	85.6782	96.5368	94.5678	95.3452	83.2857	95.4833	1.75091	0.809748			GSTZ1-KO+NTBC	1.113	1.444	1.279	1.27867	0.13513
	47	73.0012	72.6032	71.2322	87.6032	89.8756	86.7892	72.2789	88.0893	0.757739	1.30607
	50	56.53	58.2879	60.9786	79.53	78.1	81.2322	58.5988	79.6207	1.82939	1.28032		Fig6G	PHD2 activity assay				mean	SEM
	53	46.15	47.3452	49.7523	73.15	66.5341	70.3421	47.7492	70.0087	1.49812	2.7112			Vector	1.04	0.8	0.96	0.933333	0.0997775
	56	32.7453	35.6534	37.7891	58.124	59.1	63.546	35.3959	60.2567	2.06716	2.35979			GSTZ1-OE	1.89	1.92	1.678	1.82933	0.107707
	59	22.9123	25.8972	26.6782	53.9123	55.9817	50.6342	25.1626	53.5094	1.62281	2.20162			GSTZ1-OE+SA	0.768	0.987	0.865	0.873333	0.0896003
	63	17.923	14.786	15.567	35.623	33.555	36.9876	16.092	35.3885	1.33339	1.41113
	67	10	10	10	5	5.321	5.2	10	5.17367	0	0.132364		Fig6H	PHD2 activity assay				mean	SEM
														0	2.422	2.384	2.287	2.36433	0.0568409
	Huh7--Relative band intensity (%)							mean		SEM				100	1.713	1.444	1.542	1.56633	0.111159
	℃	DMSO			SA			DMSO	SA	DMSO	SA			200	1.286	1.335	1.232	1.28433	0.0420661
	37	102	102	102	97	96.898	99.654	102	97.8507	0	1.27583			300	0.821	0.771	0.672	0.754667	0.0619157
	41	98.8651	98.8651	98.8651	90.1546	93.6912	92.2894	98.8651	92.0451	0	1.45411			500	0.421	0.334	0.531	0.428667	0.0806074
	44	94.5367	92.5367	95.5367	90.5345	89.3421	93.2837	94.2034	91.0534	1.24722	1.65046
	47	75.6032	75.6032	75.6032	87.6032	88.2332	91.4534	75.6032	89.0966	0	1.68624
	50	55.53	55.53	55.53	80.53	82.4533	83.6776	55.53	82.2203	0	1.29552
	53	38.15	42.15	43.2342	78.9674	76.15	77.3345	41.1781	77.484	2.18644	1.15504
	56	30.467	28.466	34.234	68.124	66.124	70.69	31.0557	68.3127	2.39128	1.86883
	59	21.343	24.9123	26.767	56.456	57.979	51.9123	24.3408	55.4491	2.25092	2.57703
	63	15.623	16.345	18.567	33.623	37.623	40.623	16.845	37.2897	1.25281	2.86744
	67	9.877	11.234	12.387	18.675	16.576	20	11.166	18.417	1.02583	1.4097
Fig6E		SA concentration
	Response(RU)	12.5 nM	25 nM	50 nM	100 nM	200 nM	400 nM
	-49.2	-0.182418	0.4547	0.00626	-0.450395	-0.25098	-0.00137
	-48.2	-0.0566378	0.473641	-0.0624943	-0.208011	-0.05957	0.03145
	-47.2	-0.207415	0.173655	0.0246239	-0.313093	-0.09863	-0.26503
	-46.2	-0.509761	0.417006	-0.378898	-0.206059	-0.40137	-0.10137
	-45.2	-0.0937452	0.378922	-0.070303	-0.0312548	-0.06543	0.12247
	-44.2	-0.403903	0.367393	-0.339055	-0.431058	-0.01953	-0.19492
	-43.2	-0.584759	0.383419	-0.401939	-0.441608	-0.32813	-0.0957
	-42.2	-0.41992	0.333992	-0.26562	-0.189455	-0.02246	-0.19863
	-41.2	-0.243747	0.155479	-0.212103	-0.211331	-0.10645	-0.06699
	-40.2	-0.335541	0.0881042	-0.0734253	-0.173248	-0.29785	-0.05175
	-39.2	-0.416403	0.0134869	-0.26054	-0.162699	-0.2002	-0.13144
	-38.2	-0.605854	0.288883	-0.153114	-0.416607	-0.44922	-0.29843
	-37.2	-0.544916	0.144547	-0.417958	-0.246099	-0.2627	-0.12011
	-36.2	-0.380077	0.0521517	-0.135154	-0.337696	-0.15625	-0.22383
	-35.2	-0.567572	0.111739	-0.287487	-0.604303	-0.37207	-0.26074
	-34.2	-0.259373	0.178914	-0.139839	-0.187893	-0.30566	-0.06269
	-33.2	-0.14101	0.199039	-0.157021	-0.336529	-0.03418	0.03379
	-32.2	-0.406246	0.278332	-0.126945	-0.420902	-0.08301	0.09825
	-31.2	-0.451168	-0.0615115	-0.343742	-0.512699	-0.25684	0.16075
	-30.2	-0.580467	0.14141	-0.221482	-0.435158	-0.07227	-0.09765
	-29.2	-0.548824	0.181653	-0.181633	-0.621098	-0.27051	-0.09746
	-28.2	-0.428902	0.192786	-0.344132	-0.308403	-0.08594	-0.01367
	-27.2	-0.435153	0.254112	-0.436711	-0.196683	0.26074	0.29512
	-26.2	-0.3664	0.0951362	-0.375378	-0.431452	0.22656	0.21915
	-25.2	-0.103905	0.234185	-0.205856	-0.28965	-0.14941	0.12207
	-24.2	-0.477729	0.0834155	-0.18202	-0.433404	-0.04395	-0.12519
	-23.2	-0.272259	-0.0999815	-0.25741	-0.505084	-0.17773	-0.04101
	-22.2	-0.455074	0.0293083	-0.332024	-0.515629	0.04199	0.04238
	-21.2	-0.649996	-0.0378773	-0.573429	-0.488676	0.12695	0.28087
	-20.2	-0.364451	0.153717	-0.291402	-0.472463	0.04395	0.12949
	-19.2	-0.237888	0.0978594	-0.303901	-0.294339	0.32129	0.35059
	-18.2	-0.167186	0.33145	-0.146872	-0.111134	-0.0332	0.09844
	-17.2	-0.457415	0.129708	-0.38358	-0.519147	-0.07324	0.01777
	-16.2	-0.377341	-0.00507	-0.362103	-0.382425	0.08301	0.26661
	-15.2	-0.576557	-0.199397	-0.356239	-0.590435	0.13965	0.1002
	-14.2	-0.504292	-0.152526	-0.516397	-0.586528	0.07031	0.13555
	-13.2	-0.726561	-0.205074	-0.488278	-0.568361	0.1709	0.19161
	-12.2	-0.460545	-0.119916	-0.436715	-0.537502	0.36816	0.22676
	-11.2	-0.491794	0.0753996	-0.540228	-0.389066	0.29785	0.31895
	-10.2	-0.37031	0.13321	-0.408589	-0.371877	0.10254	0.28497
	-9.19995	-0.550388	0.156453	-0.317573	-0.794338	0.05469	-0.02578
	-8.19995	-0.576563	0.389451	-0.658986	-0.280859	0.04395	0.18692
	-7.19995	0.104335	0.42824	0.614921	0.63004	0.0957	0.31016
	-6.19995	-0.175386	0.0617313	0.00665	-0.142973	0.37305	0.28321
	-5.19995	-0.199604	-0.146662	-0.293738	-0.326764	-0.03027	0.21426
	-4.19995	-0.182811	-0.173433	-0.22695	-0.188283	0.06445	0.13438
	-3.19995	-0.602717	-0.0718231	-0.410512	-0.383611	-0.03906	0.0375
	-2.19995	-0.00198	0.0829287	0.0214319	0.0713153	-0.0625	-0.00624
	-1.19995	0.09479	-2.80938	-2.77917	-4.38776	0.04492	0.14063
	-0.199951	-0.717934	-2.83447	-8.36946	-11.9119	-1.23438	1.94562
	0.800049	0.491436	-0.06866	-5.26713	-6.41722	0.80536	0.50169
	1.80005	0.458615	1.84069	0.167229	0.61951	4.73737	8.06493
	2.80005	0.580482	2.60668	2.68831	3.64413	6.18488	10.3079
	3.80005	0.473843	2.64711	3.43597	4.7576	6.73612	11.2325
	4.80005	0.246105	3.07621	3.74416	5.18163	7.52882	12.3551
	5.80005	0.368761	3.17269	4.11838	5.7914	7.79923	13.4626
	6.80005	0.392196	3.38655	4.48752	5.99941	8.22452	14.4938
	7.80005	0.696883	3.65315	4.83127	6.32655	8.51904	14.7399
	8.80005	0.747667	3.67464	4.9133	6.55311	8.65591	15.0985
	9.80005	0.606258	3.70256	5.03283	6.65839	8.89305	15.9317
	10.8	0.541022	3.82717	5.31056	6.84081	9.03067	15.4078
	11.8	0.528914	3.80842	5.13595	6.94667	9.50548	16.3043
	12.8	0.831644	4.05255	5.43477	7.31191	9.82388	17.2723
	13.8	1.07501	4.19474	5.75743	7.55683	9.86272	17.1868
	14.8	0.905478	4.08948	5.72892	7.58671	9.85867	16.8657
	15.8	0.767976	3.95236	5.62189	7.58359	9.95108	17.4528
	16.8	0.886333	4.18439	5.81759	7.65468	10.4345	17.4586
	17.8	0.923442	4.24884	5.81954	7.89101	10.3243	17.2922
	18.8	0.805865	4.32775	5.76407	7.94804	10.1132	17.7704
	19.8	0.910944	4.47892	5.92345	7.77851	10.2705	17.6485
	20.8	1.05079	4.38673	5.88282	7.90039	10.7442	18.3621
	21.8	1.06914	4.40958	6.12071	8.26191	10.8532	18.8531
	22.8	1.13633	4.59552	6.28438	8.31386	11.2745	19.3453
	23.8	1.47813	4.78399	6.44844	8.61758	11.1921	19.9594
	24.8	1.29923	4.72873	6.65314	8.57089	11.4231	19.6676
	25.8	1.23203	4.90899	6.55587	8.92812	11.166	19.1872
	26.8	1.16954	4.60725	6.39572	8.58925	11.3422	19.3664
	27.8	1.32735	4.70079	6.45547	8.55351	11.4423	19.8411
	28.8	1.20626	4.64221	6.61369	8.77421	11.6264	20.6777
	29.8	1.45508	5.0664	6.89258	8.94336	11.5542	20.4575
	30.8	1.5629	4.801	6.81915	8.8873	11.8423	20.5652
	31.8	1.76836	5.12149	6.85508	9.1418	11.5418	20.0485
	32.8	1.61876	4.80256	6.68283	8.87831	11.5735	19.5094
	33.8	1.41172	4.91681	6.50313	8.90273	11.6083	20.1223
	34.8	1.45235	4.94591	6.70743	8.92949	11.8397	20.209
	35.8	1.51368	4.93361	6.73634	9.10742	12.4322	21.2004
	36.8	1.65547	5.28477	7.0668	9.48516	12.8765	21.2848
	37.8	1.6793	5.23224	7.09493	9.33144	12.9223	21.8918
	38.8	1.94844	5.16954	7.29727	9.52031	12.4259	21.675
	39.8	1.68868	5.19787	7.22501	9.55839	12.5031	22.4262
	40.8	2.02578	5.15255	7.4754	9.61777	12.272	21.7407
	41.8	1.96915	4.86545	7.24689	9.44003	12.0994	21.6996
	42.8	1.92032	5.17208	7.23321	9.30722	12.3848	21.5602
	43.8	1.7418	4.97052	7.18673	9.52675	12.5432	21.3316
	44.8	1.63438	5.09356	7.11055	9.61855	12.2332	21.7735
	45.8	1.74414	4.99415	7.25782	9.41015	12.2322	21.6082
	46.8	1.87579	5.34513	7.20274	9.55488	12.7293	22.3723
	47.8	1.98946	5.22618	7.45743	9.79179	12.7385	22.7051
	48.8	2.00196	5.26564	7.56837	9.79882	12.7029	22.5235
	49.8	2.01954	5.25002	7.50782	9.77148	12.332	22.0383
	50.8	2.19453	5.27696	7.3461	9.74297	12.7989	22.7485
	51.8	2.26797	5.42696	7.58282	9.84531	12.7314	22.9781
	52.8	2.34532	5.34259	7.65938	9.79335	13.1841	23.7656
	53.8	2.49805	5.72949	7.92188	10.1416	13.1755	23.5711
	54.8	2.575	5.60489	7.85704	10.135	13.2792	22.9981
	55.8	2.65235	5.58399	7.66602	10.2148	13.061	23.5489
	56.8	2.54688	5.60938	7.84962	10.0469	13.0201	23.7668
	57.8	2.59688	5.33459	7.92228	10.0057	13.2423	22.9231
	58.8	2.65547	5.56407	7.64102	10.2039	13.508	23.0965
	59.8	2.61797	5.79435	7.69883	10.3908	13.6432	24.1383
	60.8	2.55235	5.7088	8.0461	10.4252	13.3562	23.9145
	61.8	2.5961	5.83418	7.97149	10.274	13.524	24.1477
	62.8	2.61641	5.6461	8.04922	10.4031	13.2001	24.266
	63.8	2.73086	5.76095	8.08868	10.1539	13.4598	23.6239
	64.8	2.58086	5.69279	7.87462	10.3537	13.6193	24.7629
	65.8	2.85859	5.96543	8.2543	10.4764	13.7784	23.9403
	66.8	2.79962	5.67814	7.98009	10.5988	13.8493	23.9883
	67.8	2.73047	5.88183	7.99609	10.6533	13.8922	24.341
	68.8	2.60079	5.66564	8.11368	10.6863	13.7017	23.9485
	69.8	2.49141	5.7711	7.98282	10.5398	13.8696	24.2168
	70.8	2.39063	5.71388	8.07228	10.6689	13.3661	24.6422
	71.8	2.31406	5.6336	8.21407	10.2816	13.7853	24.143
	72.8	2.76016	5.94551	8.04766	10.6041	14.5714	24.3375
	73.8	2.65586	5.89923	8.11251	10.6703	14.6057	24.6996
	74.8	2.79531	6.08027	8.2332	10.7389	14.929	24.2942
	75.8	2.57735	5.75451	8.09806	10.7146	15.0432	24.5273
	76.8	2.60156	6.16602	8.17578	11.0332	15.2106	24.9516
	77.8	2.77774	6.12618	8.31719	10.9312	15.3912	25.3653
	78.8	2.64063	5.99122	8.45509	10.9932	15.4382	25.0031
	79.8	2.71602	6.1627	8.33438	10.7986	15.6955	24.8027
	80.8	2.80469	6.26368	8.26758	11.1504	16.059	25.4578
	81.8	2.84063	6.18204	8.48594	11.1223	16.2571	26.2266
	82.8	3.05469	6.41992	8.74219	11.3516	16.2203	25.3243
	83.8	2.71095	6.21486	8.44142	11.0156	16.2953	25.5773
	84.8	2.86445	6.30723	8.52578	11.1502	16.2639	25.4227
	85.8	2.93047	6.26114	8.47422	11.4338	16.3515	26.2113
	86.8	3.01797	6.22188	8.73711	11.3473	16.301	25.7496
	87.8	3.11875	6.56231	8.58321	11.4623	16.3449	26.5852
	88.8	3.44062	6.59141	8.86172	11.573	16.47	26.7293
	89.8	3.01837	6.13811	8.90978	11.3615	16.4806	25.0149
	90.8	3.11641	6.1334	8.33829	11.2928	16.4701	25.6817
	91.8	3.29883	6.34082	8.56055	11.4385	16.499	26.7985
	92.8	3.35508	6.58575	8.93282	11.6146	16.5146	26.1879
	93.8	3.36368	6.42599	8.7293	11.651	16.5822	26.0777
	94.8	3.27696	6.4627	8.69258	11.5248	16.5105	26.659
	95.8	3.46563	6.32071	8.88633	11.7004	16.5805	26.6801
	96.8	3.51602	6.13985	8.89337	11.6773	16.6321	26.9004
	97.8	3.45899	6.37403	8.9668	11.7939	16.6688	25.8656
	98.8	3.23672	6.05587	8.62188	11.5914	16.8696	25.7262
	99.8	3.3336	6.2752	8.57539	11.7592	16.7551	26.4399
	100.8	3.24844	6.11837	8.81329	11.6578	16.7379	25.7719
	101.8	3.15469	6.05196	8.59063	11.7984	16.7956	25.5891
	102.8	3.20039	6.26231	8.52969	11.9197	16.7553	26.2781
	103.8	3.28594	6.11466	8.75938	11.5041	16.713	26.1246
	104.8	3.34531	6.40313	8.70821	11.6254	16.7155	26.1598
	105.8	3.43516	6.55059	8.71992	11.935	16.7409	25.9137
	106.8	3.45664	6.34161	8.63789	11.8529	16.7528	26.5946
	107.8	3.51446	6.33829	8.86485	11.9445	16.818	25.8364
	108.8	3.32852	6.31271	8.61212	11.985	16.8797	25.8867
	109.8	3.51563	6.53614	8.62891	11.8369	16.8717	25.9336
	110.8	3.29493	6.42872	8.64454	11.9209	16.8391	26.4574
	111.8	3.66836	6.26778	8.81914	11.9107	16.9228	27.0281
	112.8	3.60625	6.33243	9.00938	11.9406	17.1632	26.5781
	113.8	3.66993	6.24513	8.85938	11.9717	17.2431	25.8305
	114.8	3.57461	6.25899	8.61016	12.1422	17.3069	26.7141
	115.8	3.71406	6.50449	8.90469	12.2361	17.3969	26.475
	116.8	3.69766	6.23653	8.82501	12.3053	17.3233	26.1059
	117.8	3.41446	6.23556	8.70196	11.941	17.3889	26.1891
	118.8	3.46641	6.14141	8.72969	11.9145	17.5233	26.2652
	119.8	3.43906	6.19707	8.75508	12.3256	17.5209	26.2899
	120.8	3.45782	6.18985	8.76329	12.093	17.5932	26.3824
	121.8	3.40977	6.18243	8.79414	12.2113	17.868	26.5746
	122.8	3.6	6.35274	8.85821	12.0836	17.778	26.7504
	123.8	3.54141	6.15548	8.9168	12.2906	17.7626	26.4035
	124.8	3.82148	6.3375	8.80117	12.202	17.6833	26.0918
	125.8	3.5625	6.36719	8.69727	12.4141	17.7622	26.5699
	126.8	3.58165	6.20782	8.85665	12.2894	17.7732	25.6559
	127.8	3.22227	5.89728	8.55196	12.1332	17.823	26.3133
	128.8	3.3582	5.96816	8.7711	12.2463	17.8773	26.4398
	129.8	3.44375	6.05098	8.81328	12.3521	17.8012	27.3305
	130.8	3.30508	6.13692	9.11016	12.5006	17.8281	27.3399
	131.8	3.48243	5.99805	9.11329	12.4062	17.8291	26.8652
	132.8	3.35547	5.94044	8.95508	12.5068	17.8731	26.7012
	133.8	3.50977	6.2002	8.90039	12.5947	17.9436	27.2754
	134.8	3.4375	6.05176	9.0918	12.4951	17.934	27.1512
	135.8	3.30743	5.9672	9.0504	12.3918	18.3664	27.1898
	136.8	3.22109	5.91523	9.06328	12.5895	18.3938	27.634
	137.8	3.2043	6.17247	9.21133	12.6385	18.4557	27.1699
	138.8	3.33204	6.06837	9.05664	12.6582	18.1197	26.9039
	139.8	3.22422	6.03107	8.96798	12.3998	18.1485	26.6485
	140.8	2.96094	5.87305	8.88282	12.4219	18.2675	26.9426
	141.8	3.19258	5.97715	8.98086	12.5135	18.5884	27.6996
	142.8	3.16055	5.84591	9.23321	12.7603	18.6347	26.8945
	143.8	3.13672	6.13379	8.96485	12.7959	18.6093	28.1777
	144.8	3.18945	6.00293	9.39258	12.7764	18.2911	27.7688
	145.8	3.19063	6.02306	9.25626	12.7098	18.7047	27.9012
	146.8	3.32109	6.00723	9.30039	12.8498	18.4087	27.375
	147.8	3.2168	5.97755	9.12501	12.6221	18.4514	27.2953
	148.8	3.02383	5.89082	9.09844	12.6549	18.396	27.0879
	149.8	2.8711	5.86232	9.0293	12.6123	18.9293	27.2484
	150.8	3.00625	6.02656	9.08281	12.7633	18.4937	28.1778
	151.8	2.93164	6.01368	9.39259	12.6875	18.7969	27.6223
	152.8	3.02851	5.90781	9.20742	12.9207	18.4493	27.8332
	153.8	2.96797	5.93712	9.27774	12.6219	18.836	28.1859
	154.8	3.06484	6.17304	9.39531	12.9508	18.9445	28.0195
	155.8	3.33789	6.47754	9.33984	13.0342	18.8052	27.3024
	156.8	3.05626	6.1795	9.10079	12.9271	18.5439	27.8262
	157.8	3.23633	6.00391	9.27539	12.7129	18.8015	28.0524
	158.8	3.15977	5.85236	9.35079	12.9242	18.724	27.8473
	159.8	2.81602	5.82402	9.28242	12.8646	18.8324	28.1203
	160.8	3.13789	6.08946	9.37344	12.948	18.7101	27.7125
	161.8	3.02891	5.94806	9.23751	12.8539	18.6248	27.5379
	162.8	2.94609	5.87735	9.1793	12.7883	18.5222	26.7398
	163.8	2.75352	5.81524	8.91328	12.7094	18.2426	27.2274
	164.8	2.94414	5.8002	9.07579	12.4943	18.4689	26.9742
	165.8	2.96445	5.84063	8.99141	12.6684	18.6911	28.0055
	166.8	3.16758	6.15312	9.33516	12.8324	18.5662	27.3867
	167.8	2.86133	5.81935	9.12891	12.7432	18.6349	26.4539
	168.8	2.6043	5.65469	8.81797	12.7961	18.7053	26.9789
	169.8	2.74649	5.74825	8.99297	12.8502	18.8477	27.4816
	170.8	2.80391	5.85117	9.16055	12.9598	18.7543	27.8285
	171.8	2.82071	5.91817	9.27618	12.8814	18.7274	28.0371
	172.8	2.86133	5.89649	9.34571	12.8672	18.4521	26.6121
	173.8	2.58868	5.67814	8.87071	12.6555	18.8121	26.9367
	174.8	2.63789	5.75352	8.9789	12.9324	19.7447	27.3305
	175.8	2.70938	5.58126	9.11016	12.8805	19.8797	26.8125
	176.8	2.81836	5.72657	8.9375	12.9844	19.7746	27.5262
	177.8	2.81524	5.78946	9.1754	12.9035	19.2253	33.7344
	178.8	1.88801	8.40914	11.2448	14.7887	30.9518	40.2831
	179.8	4.09765	7.80859	15.4277	19.9629	26.5054	42.6405
	180.8	3.61454	6.71667	15.2135	18.8503	13.2375	20.1443
	181.8	1.73629	4.04189	6.71478	10.1827	10.2964	15.2378
	182.8	1.52498	3.01829	5.07925	7.92033	8.91899	14.1069
	183.8	1.68709	2.91968	4.70231	6.86076	8.10319	13.7589
	184.8	1.966	2.77497	4.5863	6.23322	7.64793	12.7312
	185.8	2.01444	2.64391	4.24373	5.88302	7.14061	11.68
	186.8	1.8832	2.60369	3.89334	5.49278	7.14112	11.4726
	187.8	2.27343	2.79782	3.8242	5.49317	7.20688	11.2628
	188.8	2.19062	2.83162	3.75428	5.54375	6.55916	11.4632
	189.8	2.06484	2.58417	3.82108	5.04551	7.30425	10.3019
	190.8	2.15156	2.55331	3.43398	4.84942	6.32506	10.2234
	191.8	1.90312	2.11464	3.40781	4.86543	5.68116	9.76755
	192.8	1.88867	2.04393	3.25585	4.37012	6.10315	10.5386
	193.8	2.26913	2.59158	3.51288	4.69473	5.95842	10.1754
	194.8	2.13242	2.47441	3.39179	4.5834	5.76824	10.098
	195.8	1.90469	2.28828	3.36601	4.43711	5.77053	10.0523
	196.8	2.12851	2.53105	3.35078	4.43887	5.71747	9.19572
	197.8	1.79336	2.1418	3.06524	4.39805	5.44681	9.33162
	198.8	1.91172	2.35038	3.11054	4.18985	5.52652	9.40899
	199.8	1.95	2.25429	3.13633	4.25117	5.3239	8.83827
	200.8	1.67813	1.93672	2.94609	4.09531	5.08169	8.87811
	201.8	1.76094	1.92538	2.95937	3.90899	5.06112	8.59218
	202.8	2.11562	2.16816	2.86406	3.89317	5.14795	8.87109
	203.8	1.72461	1.94433	2.95703	3.95996	4.94178	8.6742
	204.8	1.94765	1.96503	2.8914	3.80137	4.86256	8.30157
	205.8	1.95977	1.92129	2.76719	3.74043	4.90217	8.24766
	206.8	1.7711	1.74395	2.74922	3.7709	4.99231	8.35896
	207.8	1.97226	1.93046	2.78632	3.84024	5.37809	8.49492
	208.8	2.1082	1.99257	2.83164	3.8293	4.95777	8.52423
	209.8	1.82305	1.70352	2.84141	3.81367	4.75211	8.40702
	210.8	1.78984	1.83437	2.80234	3.65547	4.86333	8.8371
	211.8	1.87617	2.11679	2.9457	3.74102	4.39893	8.19729
	212.8	1.67774	1.68849	2.73243	3.38379	4.26461	7.82694
	213.8	1.64336	1.8246	2.60898	3.28047	4.54593	7.33713
	214.8	1.77657	1.93906	2.44571	3.49687	4.47738	7.35468
	215.8	1.60469	1.67344	2.45156	3.44414	4.56473	6.98085
	216.8	1.84805	1.76875	2.32695	3.51133	4.07688	7.84923
	217.8	1.9957	1.86015	2.61641	3.44375	4.38242	8.29101
	218.8	1.89453	1.95898	2.76367	3.37109	4.23313	7.75548
	219.8	2.01914	1.68829	2.58516	3.25625	4.46596	7.74726
	220.8	2.00117	1.75059	2.58242	3.43535	3.96584	7.02306
	221.8	1.79063	1.61504	2.34102	3.20449	4.12624	6.7371
	222.8	1.84062	1.7162	2.2457	3.17403	4.31818	6.91173
	223.8	1.8082	1.54082	2.30391	3.32168	4.07089	7.28553
	224.8	1.76601	1.76582	2.42851	3.13145	4.18692	7.08396
	225.8	1.77539	1.70116	2.36132	3.22071	4.33596	7.11096
	226.8	1.94102	1.57403	2.37032	3.33535	4.0531	7.23279
	227.8	1.99258	1.7541	2.41093	3.11777	4.13283	6.92343
	228.8	1.8668	1.88457	2.30781	3.1791	4.03685	6.58713
	229.8	1.62422	1.67833	2.19571	3.10527	3.97922	6.60702
	230.8	1.99765	1.56133	2.20234	3.06094	4.00384	6.6867
	231.8	2.12422	1.65683	2.2289	3.07988	4.11124	5.94495
	232.8	1.74766	1.50665	1.98165	3.16249	3.6141	5.83125
	233.8	1.76875	1.46836	1.94375	2.78008	3.62274	6.33633
	234.8	1.92617	1.68476	2.11211	2.78672	3.45363	6.16173
	235.8	1.51328	1.37188	2.05391	2.65664	3.27691	6.00468
	236.8	1.7918	1.70351	2.00156	2.5207	3.81164	6.35505
	237.8	2.04062	1.54179	2.11835	2.93203	3.94926	6.52851
	238.8	1.85274	1.54649	2.17617	3.03789	3.8741	6.33048
	239.8	1.60391	1.34883	2.11016	2.98008	4.02264	6.79335
	240.8	2.1039	1.76582	2.26445	3.09434	3.73699	6.93399
	241.8	1.81875	1.34883	2.31133	2.87461	3.72303	6.65274
	242.8	1.78359	1.66035	2.21758	2.86387	3.90228	6.13596
	243.8	1.71407	1.53966	2.04532	3.00175	3.61309	6.15819
	244.8	1.80078	1.54102	2.05273	2.7793	3.2919	5.81835
	245.8	1.83398	1.61035	1.93945	2.53223	3.78548	6.18867
	246.8	2.09687	1.38926	2.06289	2.91191	3.52498	5.89689
	247.8	1.7543	1.3713	1.96563	2.71152	3.1817	5.50665
	248.8	1.69024	1.38418	1.83555	2.44746	3.80124	6.19218
	249.8	1.99297	1.65761	2.06406	2.92403	3.53361	5.89806
	250.8	1.65391	1.45098	1.96602	2.71816	3.56078	6.37029
	251.8	1.78047	1.49374	2.12343	2.73906	3.46506	6.16758
	252.8	1.78867	1.36504	2.05586	2.66543	3.39244	5.91681
	253.8	1.65508	1.3334	1.97227	2.60957	3.22994	5.65311
	254.8	1.58476	1.41542	1.88437	2.48457	3.48131	5.8875
	255.8	1.62774	1.4252	1.9625	2.67793	2.94516	5.21955
	256.8	1.54571	1.05997	1.73985	2.49628	3.30179	5.41521
	257.8	1.68672	1.27499	1.80507	2.53984	3.7728	5.90742
	258.8	1.75508	1.46543	1.96914	2.90215	3.33277	6.26838
	259.8	1.83282	1.46524	2.08946	2.56367	3.7017	6.16521
	260.8	1.81172	1.44199	2.05507	2.84746	3.66184	6.5133
	261.8	1.9	1.49493	2.1711	2.8168	3.40107	6.04689
	262.8	1.92383	1.29395	2.01563	2.61621	3.61715	5.37189
	263.8	1.84063	1.25235	1.79063	2.78242	3.34647	5.27346
	264.8	1.39844	1.19727	1.75782	2.57421	3.461	6.10428
	265.8	1.94609	1.31972	2.03476	2.66231	3.42291	5.65311
	266.8	2.0457	1.49941	1.88437	2.63301	3.332	6.06681
	267.8	1.82656	1.13302	2.02227	2.56308	3.03672	5.74806
	268.8	1.71875	1.33399	1.91602	2.33594	3.22309	5.76093
	269.8	1.92891	1.22812	1.92031	2.4793	3.60547	6.15237
	270.8	1.69531	1.25782	2.05079	2.77344	3.48919	5.44101
	271.8	2.01328	1.37773	1.81367	2.68399	3.46938	5.88399
	272.8	2.00508	1.25743	1.96133	2.66875	3.24822	5.6625
	273.8	1.92422	1.23849	1.8875	2.49863	3.22105	5.28399
	274.8	1.8582	1.35781	1.76133	2.47773	3.21623	5.16564
	275.8	1.81211	1.18536	1.72188	2.47402	2.89834	5.49024
	276.8	1.60156	1.16895	1.83008	2.22949	2.84248	5.25585
	277.8	1.81055	1.07324	1.75195	2.18652	3.36298	5.51952
	278.8	1.81055	1.45605	1.83984	2.58691	3.29443	5.7012
	279.8	1.66993	1.18653	1.9004	2.53418	3.07658	5.06601
	280.8	1.70078	1.18731	1.68867	2.3666	3.08572	4.47306
	281.8	1.62344	1.21114	1.49102	2.37363	3.15351	4.99218
	282.8	1.83203	1.32813	1.66406	2.42578	3.01031	5.53593
	283.8	1.6375	1.1586	1.84531	2.31562	3.25025	4.68048
	284.8	1.73711	1.26308	1.56016	2.50019	3.06465	5.37306
	285.8	1.53125	0.968758	1.79102	2.35742	2.9311	4.68282
	286.8	1.72969	1.0875	1.56094	2.25469	2.99051	4.93593
	287.8	1.65859	1.175	1.64531	2.30039	2.69598	4.35
	288.8	1.40078	0.905479	1.45	2.07383	2.73051	4.5129
	289.8	1.52851	0.915619	1.5043	2.10039	2.95801	4.69335
	290.8	1.69727	1.01172	1.56445	2.27539	2.71629	5.0121
	291.8	1.81484	1.26289	1.6707	2.08945	2.8925	5.03673
	292.8	1.88633	1.15313	1.67891	2.225	2.84248	5.21487
	293.8	1.5	0.956066	1.73829	2.18652	2.69065	4.95468
	294.8	1.4625	1.01543	1.65156	2.06973	2.59009	4.73322
	295.8	1.6043	1.10879	1.57774	1.99238	2.58045	4.89492
	296.8	1.48867	0.959179	1.63164	1.98496	2.83969	4.75899
	297.8	1.71992	0.97617	1.58633	2.18438	2.95775	4.44843
	298.8	1.61641	1.03965	1.48281	2.27519	2.88742	4.41564
	299.8	1.5211	0.971485	1.47188	2.22109	2.49032	5.32266
	300.8	1.59609	0.932812	1.77422	1.91563	2.64139	5.16447
	301.8	1.75625	1.0959	1.72149	2.03184	2.96384	5.3754
	302.8	1.67031	1.06661	1.7918	2.27988	2.57715	4.78128
	303.8	1.67969	1.0586	1.59376	1.98242	2.66449	4.91133
	304.8	1.5832	0.960545	1.63711	2.04961	2.66144	4.19886
	305.8	1.4918	0.756649	1.39962	2.04726	2.5152	4.44024
	306.8	1.47148	0.816795	1.48008	1.93477	2.81557	4.34883
	307.8	1.75312	0.891212	1.44961	2.16582	2.89173	5.55585
	308.8	2.04023	0.955662	1.85195	2.22441	2.71604	5.10705
	309.8	1.75938	0.818169	1.70235	2.08926	2.69395	5.1621
	310.8	1.83789	1.00781	1.7207	2.07227	2.42379	5.14923
	311.8	1.73321	0.820709	1.71641	1.86445	2.5487	3.89883
	312.8	1.52383	0.630081	1.29961	1.96054	2.75006	3.9363
	313.8	1.81133	1.08339	1.3121	2.11543	2.72466	4.78008
	314.8	1.80352	0.872471	1.59336	2.09589	2.99458	4.84686
	315.8	1.76875	0.931244	1.61562	2.30352	2.95166	4.34766
	316.8	1.55469	0.823246	1.44922	2.27051	2.65688	5.05194
	317.8	1.6457	0.788673	1.68398	2.04375	2.48676	5.00511
	318.8	1.58907	0.689072	1.66837	1.91289	2.43142	4.34646
	319.8	1.49101	0.869526	1.44882	1.87032	2.39611	4.60314
	320.8	1.69688	0.904106	1.53438	1.84316	2.69547	4.23516
	321.8	1.86602	0.910545	1.41172	2.07344	2.88387	4.74258
	322.8	1.6625	0.870319	1.58086	2.21836	2.44512	4.62306
	323.8	1.40039	0.597668	1.54102	1.88086	2.57132	5.10114
	324.8	1.93906	1.09354	1.70038	1.97794	2.62107	5.30508
	325.8	1.99844	0.900593	1.76836	2.01621	2.92423	4.77303
	326.8	2.0211	0.939259	1.59101	2.24941	2.63682	4.69923
	327.8	1.67969	0.805672	1.56641	2.02832	2.75616	4.64064
	328.8	1.76172	0.709965	1.54688	2.12012	2.96283	4.97577
	329.8	1.83906	0.813084	1.65859	2.2791	2.6711	4.7754
	330.8	1.73242	0.707035	1.5918	2.05469	2.89834	4.1367
	331.8	1.9082	0.991207	1.3789	2.22949	2.41134	4.31604
	332.8	1.71446	0.394352	1.43868	1.85488	2.66806	4.43202
	333.8	1.67617	0.801945	1.47734	2.05235	2.49336	4.88673
	334.8	1.76953	0.919926	1.62891	1.91797	2.64342	4.21173
	335.8	1.72149	0.886135	1.40391	2.0334	2.70563	4.20585
	336.8	1.57695	0.836327	1.40195	2.08125	2.62361	4.59609
	337.8	1.73281	0.965042	1.53203	2.01816	2.43039	4.66758
	338.8	1.84726	1.22343	1.55586	1.86953	2.60482	4.16133
	339.8	1.6418	0.930279	1.38711	2.00371	2.65763	3.89415
	340.8	1.7086	1.00957	1.29805	2.04433	2.64849	4.96758
	341.8	1.9207	0.911522	1.65586	2.0373	2.73077	4.62306
	342.8	1.84766	0.901371	1.54102	2.10059	2.49132	4.08753
	343.8	1.60508	0.639465	1.36251	1.9164	2.42151	3.73593
	344.8	1.8082	0.849411	1.24531	1.8627	2.87193	4.66287
	345.8	1.87383	1.03847	1.55429	2.20918	2.94836	4.66758
	346.8	2.00938	0.887505	1.55586	2.26797	2.42557	5.02971
	347.8	1.89492	0.88887	1.67657	1.86582	2.51113	4.125
	348.8	1.8086	0.652351	1.375	1.93164	2.88462	4.66875
	349.8	1.88945	0.809959	1.55625	2.21894	2.7592	5.05428
	350.8	1.89024	1.10918	1.68476	2.12246	2.73507	4.66173
	351.8	1.9332	1.00665	1.55391	2.1039	2.57613	4.59258
	352.8	1.87383	0.928131	1.53086	1.98164	2.31182	4.33008
	353.8	2.00781	0.741215	1.44336	1.77832	2.25824	3.11835
	354.8	1.85664	1.05039	1.03945	1.73711	2.38417	3.95508
	355.8	1.89844	0.906258	1.31836	1.83398	2.6716	3.55428
	356.8	1.81601	0.824997	1.18476	2.05508	2.70054	3.81915
	357.8	2.08477	1.00235	1.27305	2.07734	2.49818	3.92112
	358.8	2.07344	0.777935	1.30704	1.92168	2.71807	5.06247
	359.8	2.16015	1.03612	1.68749	2.09082	2.54084	4.32192
	360.8	1.97813	0.730289	1.44064	1.95449	2.38697	3.71955
	361.8	1.97539	0.749416	1.23985	1.83613	2.55328	3.03984
	362.8	1.9168	0.783592	1.01328	1.96406	2.8864	4.32069
	363.8	2.18594	0.764839	1.44023	2.22031	2.47634	4.46136
	364.8	1.86563	0.929897	1.48712	1.90488	2.36539	4.03008
	365.8	1.89922	0.687889	1.34336	1.81953	2.75336	3.88593
	366.8	2.06562	0.894142	1.29531	2.11797	2.73355	4.44024
	367.8	2.05156	0.910553	1.48008	2.10273	2.64926	4.37226
	368.8	2.16914	0.69297	1.45742	2.03789	2.85009	3.99024
	369.8	1.80273	1.00489	1.33008	2.19238	2.29328	4.00548
	370.8	1.7457	0.596489	1.33516	1.76406	2.52104	3.56367
	371.8	1.80391	0.557224	1.18789	1.93926	2.37173	4.13556
	372.8	1.68438	0.468174	1.37852	1.82441	2.28465	3.43008
	373.8	1.55508	0.442577	1.14336	1.75742	2.59289	2.96249
	374.8	1.81211	0.688274	0.987495	1.99453	2.34	3.77814
	375.8	1.72344	0.621498	1.25938	1.8	2.28287	3.74883
	376.8	1.89922	0.657616	1.24961	1.75605	2.07263	3.14883
	377.8	1.83633	0.410358	1.04961	1.59433	2.3555	4.01133
	378.8	1.78281	0.495895	1.33711	1.81192	2.15211	3.075
	379.8	1.79375	0.70742	1.025	1.65547	2.31283	3.31173
	380.8	1.7082	0.715431	1.10391	1.7791	2.05435	3.1512
	381.8	1.5418	0.464272	1.0504	1.58027	2.39053	3.14061
	382.8	1.85156	0.561512	1.04687	1.83887	2.27703	3.35976
	383.8	1.67226	0.803905	1.11992	1.75156	2.36259	4.11915
	384.8	1.92188	0.84473	1.37305	1.81738	2.22905	4.36641
	385.8	1.80196	0.629501	1.45547	1.71465	2.57232	3.97734
	386.8	1.73906	0.657616	1.32578	1.97871	2.38952	3.68439
	387.8	2.01836	0.809959	1.22813	1.83809	2.61117	3.53439
	388.8	1.7668	0.573837	1.17813	2.00859	2.26408	2.85118

## Sheet: Fig7
Fig7C	tumor liver to body weight ratio							mean	SEM
	WT	9.41	9.47	7.56	9.33	7.39	6.3	8.24333	1.22599
	Gstz1-/-	11.79	11.59	17.24	16.84	11.73	13.13	13.72	2.40468
Gstz1-/-	2-ME2	6.72	7.61	8.56	6.49	11.06	8.14	8.09667	1.5117
	anti-PD-L1	8.27	9.67	6.44	4.73	6.51	7.7	7.22	1.56248
	2-ME2+anti-PD-L1	4.98	5.59	4.72	4.87	2.74	2.84	4.29	1.09487
Fig7D	tumor number							mean	SEM
	WT	7	4	3	4	5	5	4.66667	1.24722
	Gstz1-/-	10	9	11	10	8	12	10	1.29099
Gstz1-/-	2-ME2	5	4	3	6	4	5	4.5	0.957427
	anti-PD-L1	3	6	5	5	4	2	4.16667	1.34371
	2-ME2+anti-PD-L1	0	1	2	0	1	3	1.16667	1.06719
Fig7E	SA Levels in WT and Gstz1-/- mice (umol/L)							mean	SEM
	WT	1.0516	0.029	1.047	1.186	0.5321	1.6022	0.907983	0.502176
	Gstz1-/-	8.40386	5.86308	5.86308	6.02075	6.70102	4.4601	6.21865	1.18268
Fig7F	Treg(%)				mean	SEM
	WT	38.9	32.8	40.1	37.2667	3.19618
	Gstz1-/-	46	52.1	48.2	48.7667	2.52234
Gstz1-/-	2-ME2	36	32.1	30.4	32.8333	2.34426
	anti-PD-L1	40.1	38.5	35.2	37.9333	2.04015
	2-ME2+anti-PD-L1	25.9	30.2	22.7	26.2667	3.07282
	M1-like TAMs(%)				mean	SEM
	WT	14.8	16.6	14.1	15.1667	1.05304
	Gstz1-/-	10.9	8.8	11.2	10.3	1.06771
Gstz1-/-	2-ME2	15.9	17.3	14.7	15.9667	1.06249
	anti-PD-L1	15.3	15.8	13.4	14.8333	1.03387
	2-ME2+anti-PD-L1	18.3	20.9	18.1	19.1	1.27541
	M2-like TAMs(%)				mean	SEM
	WT	32.1	37.7	29.6	33.1333	3.38657
	Gstz1-/-	63.2	54.7	67.1	61.6667	5.17709
Gstz1-/-	2-ME2	41.6	36.7	45.2	41.1667	3.48361
	anti-PD-L1	52.6	45.4	49.2	49.0667	2.9409
	2-ME2+anti-PD-L1	41.7	37.1	33.2	37.3333	3.47403

## Sheet: Fig8
Fig8B	protein expression
		7#	8#	9#	10#	11#	12#	13#	14#	15#	16#	17#	18#	19#	20#	21#	22#	23#	24#	25#	26#	27#	28#	29#	30#	31#	32#	33#	34#	35#	36#	37#	38#	39#	40#	41#	42#
	GSTZ1	0.55082	0.672369	0.604145	0.632321	0.445767	0.399137	0.710817	0.422283	1.17011	0.236782	0.462984	0.816828	0.110376	0.437331	0.112941	0.535904	0.689744	0.660734	0.565916	0.610906	0.678363	0.503257	0.786286	0.47801	0.473696	0.904021	0.989407	0.71523	0.838033	0.155744	0.430911	0.259398	1.17504	0.197786	1.07707	1.24528
	HIF-1a	5.11266	5.54678	2.83507	5.63535	4.26254	2.27828	6.26975	6.85694	2.69772	6.44135	7.58604	3.78213	6.21412	4.48002	4.90705	5.42681	6.87518	3.09401	4.72333	6.92994	6.75406	4.46407	6.89137	7.87454	6.4737	6.0904	6.98941	4.41523	5.83803	2.95574	3.34168	6.30789	1.99939	6.557	5.07523	2.43933
Fig8D	SA levels in HCC and paired non-tumor tissues
	N	T	mean		SEM
1#	17.0661	20.5748	8.56895	12.5454	4.23614	6.7092
2#	6.9649	11.0756
3#	8.9839	14.7132
4#	11.8723	19.2596
5#	13.9994	17.9507
6#	12.6456	9.6927
7#	7.3285	25.8116
8#	7.0338	6.5495
9#	16.5166	20.7872
10#	14.8132	20.4085
11#	7.1457	22.086
12#	7.147	15.3645
13#	11.0326	17.6933
14#	5.1274	9.5409
15#	14.1619	18.7638
16#	8.8068	13.8248
17#	14.9687	5.9779
18#	9.601	21.185
19#	7.0117	16.0202
20#	6.0164	10.559
21#	4.6886	7.0079
22#	3.5201	15.0319
23#	6.5906	6.9997
24#	2.5488	2.7366
25#	6.9706	4.1581
26#	7.343	12.2023
27#	4.3231	6.9118
28#	11.8312	7.4467
29#	7.1982	8.7961
30#	10.4091	1.2374
31#	1.2292	3.018
32#	10.0253	7.1748
33#	1.1072	4.1138
34#	13.3582	27.4587
35#	5.0983	4.5444
36#	6.6304	7.9083
37#	7.2349	8.6228
38#	16.454	18.5666
39#	3.6035	15.0857
40#	4.3503	14.9542

## Sheet: FigS1
FigS1A
	Relative GSTZ1 mRNA expression				mean	SEM
	Vector	1.04	0.85	1.14	1.01	0.120277
	HBV1.1	0.47	0.31	0.54	0.44	0.0962635
	HBX	0.66	0.32	0.46	0.48	0.139523
	HBX mut	0.9	1.04	1.23	1.05667	0.135236
	HBc	0.93	1.22	0.77	0.973333	0.18625
	HBs	1.07	1.09	1.38	1.18	0.141657
	poly	1.6	0.88	1.27	1.25	0.294279

## Sheet: FigS2
FigS2A
		wound scratch assays			Mean	SEM			wound scratch assays			Mean	SEM
	Parental-N	40.12	38.34	45.67	41.3767	3.12161		Vector-N	40.12	45.23	37.56	40.97	3.18843
	Parental-H	59.23	56.29	53.24	56.2533	2.44554		Vector-H	56.17	53.23	57.89	55.7633	1.92405
	GSTZ1-KO-N	62.56	66.73	58.45	62.58	3.38033		GSTZ1-OE-N	35.19	30.89	31.37	32.4833	1.92391
	GSTZ1-KO-H	70.91	75.62	69.54	72.0233	2.604		GSTZ2-OE-H	45.34	49.89	50.12	48.45	2.20111
FigS2B	cell growth
		Vector-N			Vector-H			GSTZ1-OE-N			GSTZ1-OE-H			Mean				SEM
	0	2	2	2	2	2	2	2	2	2	2	2	2	Vector-N	Vector-H	GSTZ1-OE-N	GSTZ1-OE-H	Vector-N	Vector-H	GSTZ1-OE-N	GSTZ1-OE-H
	24	8.02616	6.89506	7.66885	10.0262	10.8951	9.66885	6.8883	6.78043	5.40301	8.8883	9.78043	10.403
	36	16.811	16.3394	20.6424	26.811	26.3394	22.6424	10.4247	11.5176	13.7397	20.4247	17.5176	21.7397
	48	26.9702	25.7942	22.6218	33.9702	38.7942	40.6218	20.7299	16.119	22.2332	28.7299	30.119	34.2332
	60	42.6569	37.1386	38.1836	59.6569	58.1386	47.1836	33.6382	28.2654	34.7709	46.6382	45.2654	37.7709	39.3264	54.993	32.2248	43.2248	2.3934	5.55677	2.83767	3.89703
FigS2C	cell growth
		Parental-N			Parental-H			GSTZ1-KO-N			GSTZ1-KO-H			Mean				SEM
	0	2	2	2	2	2	2	2	2	2	2	2	2	Vector-N	Vector-H	GSTZ1-KO-N	GSTZ1-KO-H	Vector-N	Vector-H	GSTZ1-KO-N	GSTZ1-KO-H
	24	8.33906	7.356	6.48003	10.3391	12.356	14.48	7.98206	8.46798	9.09105	16.9821	11.468	14.091
	36	12.7078	10.7855	14.0023	18.7078	21.7855	24.0023	18.0844	16.799	20.7241	25.0844	24.799	29.7241
	48	20.2352	18.2829	22.6096	30.2352	30.2829	34.6096	35.2007	28.001	30.8535	38.2007	38.001	45.8535
	60	27.1667	32.603	35.8507	45.1667	40.603	47.8507	37.9593	43.5229	44.4599	58.9593	56.5229	50.4599	31.8735	44.5401	41.9807	55.314	3.58258	2.99184	2.86921	3.57357
FigS2D
		transwell assays			Mean	SEM
	Vector-N	86	93	102	93.6667	6.54896
	Vector-H	155	150	167	157.333	7.13364
	GSTZ1-OE-N	70	63	83	72	8.28654
	GSTZ1-OE-H	112	107	122	113.667	6.2361
FigS2E
		transwell assays			Mean	SEM
	Parental-N	52	39	55	48.6667	6.94422
	Parental-H	94	117	99	103.333	9.87702
	GSTZ1-KO-N	75	105	88	89.3333	12.2837
	GSTZ1-KO-H	149	137	156	147.333	7.84573
FigS2F
		tube formation assays			Mean	SEM
	Vector-N	1.2322	1.3564	1.0236	1.20407	0.137314
	Vector-H	2.789	2.468	2.634	2.63033	0.131073
	GSTZ1-OE-N	1.5569	1.667	1.466	1.5633	0.0821826
	GSTZ1-OE-H	2.1255	1.8566	1.9232	1.96843	0.114343
FigS2G
		tube formation assays			Mean	SEM
	Parental-N	0.9901	1.0564	0.7645	0.937	0.124943
	Parental-H	2.055	2.3663	2.265	2.22877	0.129645
	GSTZ1-KO-N	1.4672	1.6663	1.2641	1.46587	0.1642
	GSTZ1-KO-H	3.1255	3.8663	3.452	3.48127	0.303138

[truncated: 5 more sheets: FigS3, FigS4, FigS5, FigS6, FigS7]
